# Supplementary material for: Intramolecular Agostic Interactions and Dynamics of a Methyl Group at a Preorganized Dinickel(II) Site
Source: Inorg Chem. 2025 Jan 14;64(3):1219–27. doi: 10.1021/acs.inorgchem.4c04255 (PMC11776048; doi:10.1021/acs.inorgchem.4c04255)
Supplement: Supplementary file 2 — ic4c04255_si_002.zip [file ic4c04255_si_002.zip]

Archive with 4 entries (4 files):
- 1.xyz
- TS1.xyz
- 1prime.xyz
- TS1a.xyz
