# Supplementary material for: Intramolecular Agostic Interactions and Dynamics of a Methyl Group at a Preorganized Dinickel(II) Site
Source: Inorg Chem. 2025 Jan 14;64(3):1219–27. doi: 10.1021/acs.inorgchem.4c04255 (PMC11776048; doi:10.1021/acs.inorgchem.4c04255)
Supplement: Supplementary file 2 — ic4c04255_si_002.zip [file ic4c04255_si_002.zip › 1.xyz]

104
\textcolor{blue}{\textsf{\bfseries 1}\ 
\textit{E}$_{\text{tot}}$(r$^{2}$SCAN-3c) = -4902.8461471382 }
 Ni       1.823084      -0.150976      -1.152058  
 Ni      -1.912587       0.151822      -1.200655  
 C        0.208569       0.099165      -0.018940  
 H       -0.180787       1.089622      -0.327258  
 H       -0.429437      -0.773462      -0.322236  
 H        0.232203       0.080246       1.073867  
 N        0.631074      -0.108487      -2.552547  
 N        3.093879      -0.404729      -2.578593  
 N        3.131217      -0.135980       0.217685  
 N       -0.695358       0.061872      -2.575299  
 N       -3.144122       0.346439      -2.597233  
 N       -3.181433       0.175959       0.172552  
 C        1.065862      -0.187802      -3.819259  
 C        2.534502      -0.374872      -3.941197  
 C        4.392827      -0.617228      -2.450746  
 C        4.440979      -0.336473       0.030809  
 C        2.738328       0.210660       1.544346  
 C       -1.119040       0.091649      -3.846902  
 C       -0.021073      -0.064951      -4.695755  
 C        5.032266      -0.607796      -1.205401  
 C        5.249548      -0.873421      -3.668283  
 C        5.392299      -0.227422       1.205960  
 C        2.210674      -0.789106       2.385093  
 C        2.897573       1.536269       1.990024  
 C       -2.585705       0.277412      -3.968079  
 C        1.856615      -0.436566       3.687637  
 C        2.036226      -2.207865       1.870341  
 C        2.536251       1.839099       3.303976  
 C        3.424335       2.617022       1.059570  
 C       -4.441015       0.589087      -2.458786  
 C       -4.491311       0.360588       0.016266  
 C       -2.720639      -0.191522       1.474990  
 C        2.023968       0.863368       4.148764  
 C        0.892064      -2.955336       2.555066  
 C        3.330901      -3.029774       1.982828  
 C        2.266196       3.327872       0.344511  
 C        4.322794       3.636386       1.767216  
 C       -5.086672       0.615756      -1.221230  
 C       -5.284735       0.840383      -3.685975  
 C       -5.419058       0.242538       1.203977  
 C       -2.868104      -1.524426       1.905945  
 C       -2.174824       0.802251       2.309835  
 C       -2.481335      -1.837397       3.209032  
 C       -3.405234      -2.602903       0.979723  
 C       -1.789013       0.434645       3.598970  
 C       -2.047182       2.240020       1.836162  
 C       -1.949055      -0.868720       4.049361  
 C       -2.250425      -3.332751       0.277295  
 C       -4.313933      -3.609381       1.694109  
 C       -0.858733       2.967236       2.466650  
 C       -3.338161       3.038104       2.083955  
 H        2.751214      -1.306359      -4.488346  
 H        2.973280       0.445679      -4.532109  
 H       -0.010087      -0.086416      -5.775424  
 H        6.100456      -0.784829      -1.202714  
 H        4.921500      -1.772839      -4.202808  
 H        6.292767      -1.011194      -3.380746  
 H        5.198071      -0.039542      -4.378149  
 H        5.604078       0.825501       1.427926  
 H        6.339412      -0.716280       0.967664  
 H        4.982050      -0.664966       2.118593  
 H       -2.812600       1.197032      -4.528400  
 H       -3.040817      -0.558374      -4.522025  
 H        1.436628      -1.185541       4.351730  
 H        1.792246      -2.123378       0.801901  
 H        2.654192       2.854037       3.673091  
 H        4.021829       2.128876       0.282210  
 H        1.747655       1.117752       5.168525  
 H        1.126829      -3.197033       3.598879  
 H        0.711618      -3.904087       2.038022  
 H       -0.032497      -2.372219       2.538588  
 H        3.687091      -3.046921       3.020152  
 H        4.127234      -2.633257       1.348585  
 H        3.144383      -4.064048       1.671680  
 H        1.644447       2.606834      -0.196269  
 H        2.650293       4.058213      -0.377035  
 H        1.635235       3.857318       1.066600  
 H        3.753097       4.280671       2.446276  
 H        4.800502       4.288998       1.028518  
 H        5.109404       3.146078       2.351164  
 H       -6.152496       0.803889      -1.224314  
 H       -4.946756       1.734869      -4.221653  
 H       -6.327645       0.986792      -3.403346  
 H       -5.233914       0.001461      -4.388807  
 H       -5.662229      -0.812069       1.382191  
 H       -6.353142       0.772162       1.004507  
 H       -4.972384       0.626049       2.123258  
 H       -2.587492      -2.855921       3.570889  
 H       -3.998784      -2.115917       0.197893  
 H       -1.351551       1.175379       4.260163  
 H       -1.886751       2.211009       0.750751  
 H       -1.643609      -1.134407       5.057589  
 H       -1.631409      -2.634974      -0.296285  
 H       -2.637864      -4.088259      -0.415555  
 H       -1.607665      -3.832757       1.009562  
 H       -3.748519      -4.258751       2.371337  
 H       -4.802715      -4.257564       0.959067  
 H       -5.091271      -3.108417       2.281095  
 H       -1.031422       3.184413       3.527339  
 H       -0.704903       3.926658       1.961782  
 H        0.061426       2.382327       2.385390  
 H       -4.177452       2.656074       1.497281  
 H       -3.188091       4.086970       1.804367  
 H       -3.612744       3.005824       3.145138  
