# Supplementary material for: Intramolecular Agostic Interactions and Dynamics of a Methyl Group at a Preorganized Dinickel(II) Site
Source: Inorg Chem. 2025 Jan 14;64(3):1219–27. doi: 10.1021/acs.inorgchem.4c04255 (PMC11776048; doi:10.1021/acs.inorgchem.4c04255)
Supplement: Supplementary file 2 — ic4c04255_si_002.zip [file ic4c04255_si_002.zip › TS1.xyz]

104
\textcolor{blue}{\textsf{\bfseries 1\textsuperscript{TS}}\ 
\textit{E}$_{\text{tot}}$(r$^{2}$SCAN-3c) = -4902.8391216984 }
 Ni      -1.832022       0.013475       0.074545  
 Ni       1.902621      -0.001867       0.029004  
 C        0.041188       1.139535      -0.068943  
 H        0.022292       0.767809       0.958441  
 H        0.048508       0.555369      -0.991918  
 H        0.044060       2.216655      -0.185493  
 N       -0.638561      -1.389265       0.170813  
 N       -3.106124      -1.398113       0.122446  
 N       -3.106555       1.398154       0.061567  
 N        0.700688      -1.390410       0.200173  
 N        3.168428      -1.405770       0.242268  
 N        3.180227       1.358452      -0.191028  
 C       -1.075155      -2.650377       0.287445  
 C       -2.555837      -2.763067       0.265908  
 C       -4.418227      -1.268355      -0.001077  
 C       -4.429299       1.224602       0.001950  
 C       -2.648030       2.733972       0.276403  
 C        1.129315      -2.652450       0.334796  
 C        0.024391      -3.510137       0.396681  
 C       -5.049973      -0.023858      -0.085486  
 C       -5.297442      -2.496035      -0.042706  
 C       -5.353377       2.421560       0.084115  
 C       -2.191146       3.486390      -0.823177  
 C       -2.699327       3.278875       1.573991  
 C        2.609371      -2.768405       0.374220  
 C       -1.782706       4.800237      -0.596411  
 C       -2.161663       2.878813      -2.215071  
 C       -2.288329       4.601156       1.748114  
 C       -3.166970       2.447479       2.757773  
 C        4.482591      -1.264566       0.323717  
 C        4.502529       1.191849      -0.107143  
 C        2.722857       2.656517      -0.572792  
 C       -1.835040       5.356846       0.675494  
 C       -1.095756       3.501807      -3.116408  
 C       -3.532815       2.952936      -2.906567  
 C       -1.979796       1.748285       3.435720  
 C       -3.965013       3.257132       3.785170  
 C        5.119842      -0.028851       0.176547  
 C        5.357747      -2.468691       0.580501  
 C        5.429517       2.357961      -0.377539  
 C        2.761750       3.035180      -1.927781  
 C        2.279071       3.543042       0.427441  
 C        2.361855       4.330380      -2.261128  
 C        3.202606       2.062135      -3.008224  
 C        1.881034       4.822877       0.044074  
 C        2.258397       3.115821       1.884043  
 C        1.928191       5.218924      -1.286869  
 C        1.986166       1.378931      -3.649773  
 C        4.073260       2.717355      -4.086569  
 C        1.131718       3.775011       2.679624  
 C        3.609318       3.372243       2.571086  
 H       -2.876415      -3.409981      -0.565293  
 H       -2.919842      -3.233368       1.193417  
 H        0.021052      -4.584802       0.503299  
 H       -6.128942      -0.026334      -0.174413  
 H       -5.059851      -3.125685      -0.908169  
 H       -6.347675      -2.209648      -0.109496  
 H       -5.166455      -3.113121       0.853286  
 H       -5.508177       2.705890       1.132028  
 H       -6.327765       2.170596      -0.340909  
 H       -4.952076       3.298686      -0.426752  
 H        2.931579      -3.237888       1.316440  
 H        2.965180      -3.417069      -0.442239  
 H       -1.410538       5.398075      -1.422033  
 H       -1.917220       1.814979      -2.089112  
 H       -2.318521       5.048114       2.737736  
 H       -3.822485       1.656638       2.376999  
 H       -1.514478       6.383246       0.832077  
 H       -1.361149       4.523061      -3.415438  
 H       -1.001913       2.911404      -4.033794  
 H       -0.119934       3.533585      -2.623717  
 H       -3.887595       3.989795      -2.948689  
 H       -4.283498       2.348788      -2.392381  
 H       -3.453380       2.580025      -3.934052  
 H       -1.428112       1.131717       2.717855  
 H       -2.328802       1.096263       4.244635  
 H       -1.288463       2.483820       3.860275  
 H       -3.328561       3.962972       4.329934  
 H       -4.408795       2.584031       4.526452  
 H       -4.771979       3.827625       3.312653  
 H        6.199837      -0.021778       0.251225  
 H        5.127736      -2.927334       1.549434  
 H        6.409620      -2.180508       0.583213  
 H        5.215994      -3.240142      -0.184887  
 H        5.577043       2.477027      -1.457595  
 H        6.406392       2.171826       0.074068  
 H        5.033722       3.305120      -0.005962  
 H        2.385841       4.649159      -3.299545  
 H        3.796848       1.274475      -2.532518  
 H        1.523589       5.521679       0.793588  
 H        2.085466       2.031211       1.896105  
 H        1.616867       6.221882      -1.565793  
 H        1.370131       0.882760      -2.892721  
 H        2.307692       0.624743      -4.377078  
 H        1.361498       2.112986      -4.169614  
 H        3.495403       3.404991      -4.713897  
 H        4.490661       1.950066      -4.747410  
 H        4.903590       3.282249      -3.649484  
 H        1.307965       4.846586       2.830300  
 H        1.066220       3.316440       3.672200  
 H        0.167218       3.657002       2.177980  
 H        4.411296       2.772094       2.133604  
 H        3.544023       3.114959       3.634443  
 H        3.886336       4.430574       2.493578  
