# Supplementary material for: Intramolecular Agostic Interactions and Dynamics of a Methyl Group at a Preorganized Dinickel(II) Site
Source: Inorg Chem. 2025 Jan 14;64(3):1219–27. doi: 10.1021/acs.inorgchem.4c04255 (PMC11776048; doi:10.1021/acs.inorgchem.4c04255)
Supplement: Supplementary file 2 — ic4c04255_si_002.zip [file ic4c04255_si_002.zip › 1prime.xyz]

104
\textcolor{blue}{\textsf{\bfseries 1$^{\boldsymbol{\prime}}$}\ 
\textit{E}$_{\text{tot}}$(r$^{2}$SCAN-3c) =-4902.8458344826 }
 Ni      -1.955012      -0.063786       0.008803  
 Ni       1.791711       0.030020      -0.010397  
 C        0.143840       1.130099      -0.203338  
 H       -0.344350       0.715515      -1.110674  
 H       -0.397644       0.923406       0.755691  
 H        0.156479       2.217665      -0.313947  
 N       -0.717327      -1.415470       0.151230  
 N       -3.180662      -1.477362       0.081162  
 N       -3.238630       1.293019      -0.077390  
 N        0.618691      -1.371131       0.194801  
 N        3.098821      -1.359030       0.263281  
 N        3.075393       1.399443      -0.266978  
 C       -1.125813      -2.683733       0.300461  
 C       -2.601230      -2.829230       0.260512  
 C       -4.494576      -1.372212      -0.069399  
 C       -4.556566       1.112098      -0.135229  
 C       -2.758966       2.627050       0.108406  
 C        1.074750      -2.620279       0.372943  
 C       -0.007750      -3.507446       0.447991  
 C       -5.155119      -0.148849      -0.193424  
 C       -5.341149      -2.622773      -0.094849  
 C       -5.490658       2.298916      -0.074528  
 C       -2.303069       3.349794      -1.011704  
 C       -2.786365       3.195864       1.396071  
 C        2.555636      -2.717687       0.435690  
 C       -1.883748       4.665085      -0.816055  
 C       -2.303084       2.727947      -2.397883  
 C       -2.364443       4.518153       1.537328  
 C       -3.238939       2.404600       2.611651  
 C        4.410335      -1.206481       0.337957  
 C        4.400473       1.238728      -0.173478  
 C        2.631150       2.690185      -0.679907  
 C       -1.919646       5.247912       0.444042  
 C       -1.203881       3.291178      -3.299567  
 C       -3.669646       2.873585      -3.087219  
 C       -2.030269       1.914975       3.422898  
 C       -4.191525       3.200367       3.513400  
 C        5.030585       0.034147       0.148581  
 C        5.302564      -2.390005       0.629950  
 C        5.323270       2.404045      -0.472506  
 C        2.658734       3.028247      -2.046220  
 C        2.186046       3.604076       0.295184  
 C        2.243765       4.308560      -2.417023  
 C        3.113002       2.020378      -3.090485  
 C        1.777329       4.869899      -0.124267  
 C        2.162061       3.208497       1.761357  
 C        1.809659       5.224175      -1.467204  
 C        1.927155       1.189889      -3.602720  
 C        3.865473       2.660704      -4.261078  
 C        1.072699       3.928084       2.556818  
 C        3.526217       3.421143       2.437443  
 H       -2.900611      -3.494024      -0.563782  
 H       -2.974833      -3.282244       1.192151  
 H        0.018509      -4.578123       0.586599  
 H       -6.232820      -0.177237      -0.290698  
 H       -5.077948      -3.262933      -0.944723  
 H       -6.396651      -2.362429      -0.179109  
 H       -5.204858      -3.217247       0.815109  
 H       -5.698397       2.550255       0.972394  
 H       -6.442060       2.051171      -0.551000  
 H       -5.070910       3.190600      -0.542871  
 H        2.865115      -3.155671       1.398086  
 H        2.923493      -3.396419      -0.351155  
 H       -1.513387       5.241789      -1.656980  
 H       -2.117138       1.653149      -2.272126  
 H       -2.375201       4.982766       2.519583  
 H       -3.773991       1.516405       2.259004  
 H       -1.586278       6.273544       0.575916  
 H       -1.425093       4.317235      -3.616456  
 H       -1.126478       2.683113      -4.206825  
 H       -0.232373       3.291672      -2.797476  
 H       -3.966179       3.928205      -3.134835  
 H       -4.452029       2.316973      -2.566057  
 H       -3.614153       2.489550      -4.112006  
 H       -1.353685       1.310440       2.809746  
 H       -2.360932       1.302623       4.269422  
 H       -1.460559       2.764044       3.815646  
 H       -3.672341       4.013852       4.031536  
 H       -4.615711       2.544890       4.281580  
 H       -5.015917       3.641440       2.943882  
 H        6.110710       0.057343       0.221407  
 H        5.072035      -2.829549       1.607783  
 H        6.350858      -2.088274       0.632717  
 H        5.176649      -3.181877      -0.117592  
 H        5.449737       2.521175      -1.555770  
 H        6.309142       2.221030      -0.039572  
 H        4.936854       3.353800      -0.097205  
 H        2.260284       4.597381      -3.464164  
 H        3.795228       1.318032      -2.600290  
 H        1.422263       5.589487       0.606704  
 H        1.944879       2.131463       1.791703  
 H        1.491206       6.216571      -1.775020  
 H        1.407689       0.703955      -2.770063  
 H        2.274273       0.411845      -4.292360  
 H        1.213052       1.826960      -4.135137  
 H        3.199003       3.251465      -4.899382  
 H        4.307599       1.881160      -4.890711  
 H        4.669490       3.318563      -3.913588  
 H        1.297695       4.993259       2.689839  
 H        0.996968       3.487268       3.556804  
 H        0.099067       3.842449       2.066607  
 H        4.298495       2.774633       2.014118  
 H        3.452994       3.193631       3.507140  
 H        3.849193       4.464193       2.333352  
