# Supplementary material for: Intramolecular Agostic Interactions and Dynamics of a Methyl Group at a Preorganized Dinickel(II) Site
Source: Inorg Chem. 2025 Jan 14;64(3):1219–27. doi: 10.1021/acs.inorgchem.4c04255 (PMC11776048; doi:10.1021/acs.inorgchem.4c04255)
Supplement: Supplementary file 2 — ic4c04255_si_002.zip [file ic4c04255_si_002.zip › TS1a.xyz]

104
\textcolor{blue}{\textsf{\bfseries 1a\textsuperscript{TS}}\ 
\textit{E}$_{\text{tot}}$(r$^{2}$SCAN-3c) = -4902.8224647472 }
 Ni      -1.858449    -0.128959    -0.114311
 Ni       1.709161    -0.048944    -0.008599
 N       -0.710534    -1.518133     0.049196
 N       -3.155503    -1.522104     0.066807
 N       -3.144578     1.280041    -0.117669
 N        0.607851    -1.475993     0.162243
 N        3.031732    -1.356988     0.443275
 N        2.967126     1.383620    -0.209066
 C       -1.136686    -2.762833     0.309560
 C       -2.614090    -2.884475     0.258540
 C       -4.468653    -1.387737    -0.035455
 C       -4.468784     1.104216    -0.109080
 C       -2.701814     2.630896     0.037532
 C        1.060249    -2.694204     0.491095
 C       -0.028760    -3.568251     0.599003
 C       -5.095672    -0.144104    -0.146624
 C       -5.355547    -2.610415    -0.010042
 C       -5.392727     2.297865     0.019859
 C       -2.413368     3.402551    -1.101392
 C       -2.639139     3.178437     1.335249
 C        2.531636    -2.730899     0.665049
 C       -2.076131     4.745500    -0.921506
 C       -2.515384     2.825376    -2.503000
 C       -2.317066     4.528990     1.461875
 C       -2.923870     2.312930     2.552738
 C        4.334501    -1.154659     0.564154
 C        4.288940     1.259423    -0.064151
 C        2.500228     2.664627    -0.644663
 C       -2.039001     5.308622     0.344625
 C       -1.307743     3.203561    -3.366062
 C       -3.819447     3.248143    -3.197300
 C       -1.669724     1.532079     2.977515
 C       -3.488212     3.096601     3.740466
 C        4.933369     0.084952     0.330531
 C        5.242487    -2.294661     0.962534
 C        5.201655     2.430254    -0.363479
 C        2.524027     2.988865    -2.013997
 C        2.023036     3.577936     0.320286
 C        2.056110     4.245731    -2.404543
 C        3.054779     2.029083    -3.068544
 C        1.572421     4.820965    -0.121960
 C        2.003707     3.211373     1.798729
 C        1.585443     5.154438    -1.471151
 C        1.928888     1.445984    -3.935975
 C        4.098035     2.697977    -3.978216
 C        1.074956     4.102386     2.624491
 C        3.402971     3.240012     2.438661
 H       -2.919610    -3.549704    -0.564548
 H       -2.995281    -3.331557     1.189780
 H       -0.016825    -4.617576     0.853684
 H       -6.177119    -0.144328    -0.194680
 H       -5.119652    -3.288187    -0.838585
 H       -6.404193    -2.322561    -0.092801
 H       -5.227882    -3.177616     0.918892
 H       -5.472304     2.592085     1.074159
 H       -6.393736     2.036718    -0.329880
 H       -5.036001     3.174606    -0.522804
 H        2.789955    -3.089729     1.673399
 H        2.990316    -3.430967    -0.050871
 H       -1.850940     5.361151    -1.787667
 H       -2.538582     1.732983    -2.410560
 H       -2.290367     4.986813     2.446057
 H       -3.675587     1.569904     2.260844
 H       -1.790415     6.359544     0.465795
 H       -1.318815     4.266349    -3.634565
 H       -1.318876     2.629986    -4.299869
 H       -0.370543     3.000186    -2.841615
 H       -3.900766     4.340857    -3.236481
 H       -4.699844     2.857931    -2.679387
 H       -3.839757     2.868577    -4.225165
 H       -1.266151     0.939565     2.148131
 H       -1.908489     0.849668     3.801175
 H       -0.886454     2.218025     3.315418
 H       -2.734014     3.751393     4.191853
 H       -3.816925     2.400869     4.519508
 H       -4.344680     3.714878     3.449699
 H        6.008910     0.137164     0.442336
 H        4.968393    -2.696206     1.944904
 H        6.278563    -1.957432     1.009763
 H        5.183877    -3.122003     0.246266
 H        5.433371     2.454524    -1.434106
 H        6.144280     2.317988     0.176871
 H        4.753968     3.391709    -0.107296
 H        2.060731     4.514140    -3.457928
 H        3.537767     1.192544    -2.552040
 H        1.185780     5.539237     0.592305
 H        1.630603     2.177250     1.861964
 H        1.219535     6.125946    -1.791797
 H        1.183084     0.914279    -3.337653
 H        2.341257     0.740928    -4.666628
 H        1.412465     2.240588    -4.486032
 H        3.631199     3.432358    -4.643658
 H        4.585686     1.947274    -4.609746
 H        4.869356     3.218998    -3.403268
 H        1.472740     5.120640     2.714316
 H        0.990397     3.701451     3.640008
 H        0.073940     4.158708     2.190039
 H        4.064850     2.473293     2.033782
 H        3.317123     3.065852     3.517088
 H        3.871396     4.220838     2.292509
 C       -0.087633     1.063390    -0.524823
 H       -0.113133     2.055519    -0.077232
 H        0.729082     1.020934    -1.279074
 H       -0.884604     0.986412    -1.303048
